# Supplementary material for: Ring neurons in the Drosophila central complex act as a rheostat for sensory modulation of aging
Source: PLoS Biol. 2023 Jun 13;21(6):e3002149. doi: 10.1371/journal.pbio.3002149 (PMC10263353; doi:10.1371/journal.pbio.3002149)
Supplement: S1 Datasheet — (A) The values shown are the change in the fluorescence intensity of the regions indicated in Fig 1A minus the background fluorescence for each brain analyzed. The genotype of the flies used here was 5-HT2A-GAL4 x NFAT. (B) The values shown are the change in the fluorescence intensity of the regions indicated in Fig 1B minus the background fluorescence for each brain analyzed. The genotype of the flies used here was EB-GAL4 x NFAT. (C–F) The first column is the age of the animals in days, while each subsequent column contains the survivorship values calculated for the fly population indicated at the top. The genotypes of the flies used were: (C) EB-GAL4 x w1118 (control) or EB-GAL4 x UAS-Kir2.1 (EB neurons inhibited), (D) R4d-GAL4 x w1118 (control) or R4d-GAL4 x UAS-Kir2.1 (R4d neurons inhibited), (E) R2-GAL4 x w1118 (control) or R2-GAL4 x UAS-GtACR1 (R2 neurons inhibited), and (F) R4m-GAL4 x w1118 (control) or R4m-GAL4 x UAS-GtACR1 (R4m neurons inhibited). (XLSX) [file pbio.3002149.s009.xlsx]

## Sheet: Fig 1A
Cell Bodies (D Intensity)			Axons (D Intensity)
Unexposed	Dead Exposed		Unexposed	Dead Exposed
389.24	2633.42		5016.45	1725.5
107.71	532.38		3446.35	5315.31
-878.8	2954.06		1576.27	5649.92
-467.26	5193.72		-201.62	4021.88
305.38	4072.52		-149.37	6853.45
-454.69	7545.44		214.29	3649.61
483.66	3233.78		-96.18	1169.55
35.6	2462.84		445.05	1020.73
89.22	546.02		143.93	1308.04
	971.05		205.86

## Sheet: Fig 1B
Cell Bodies (D Intensity)			Axons (D Intensity)
Unexposed	Dead Exposed		Unexposed	Dead Exposed
654.438	1262.76		670.261	841.51
2056.41	1048.99		560.754	648.28
1015.25	1268.77		376.393	719.289
1561.7	1111.09		402.168	715.546
1027.48	1512.52		21.383	773.844
215.853	1275.04		85.096	307.57
2178.9	1550.88		609.999	192.178
1309.62	2386.79		183.764	351.233
1033.11	2403.29		408.235	673.31
809.303	2277.12		165.486	577.158
1781.26	1188.08		75.857	75.179

## Sheet: Fig 1C
Age (Days)	Unexposed Control (Survivorship)	Dead Exposed Control (Survivorship)	Unexposed EB Neurons Inhibited (Survivorship)	Dead Exposed EB Neurons Inhibited (Survivorship)
0.41667	1	1	1	1
0.54167	1	1	1	1
3.13124	1	1	1	1
4.99814	1	1	1	1
6.98009	1	0.98387	1	1
10.1114	1	0.98387	1	1
12.0773	1	0.96774	1	1
14.06	1	0.96774	1	1
16.9348	1	0.95161	1	1
18.9662	1	0.95161	0.98305	1
23.9346	1	0.90323	0.98305	1
26.163	1	0.90323	0.9661	1
28.0608	1	0.90323	0.9661	1
30.9929	0.98305	0.85484	0.9661	1
32.9912	0.98305	0.83871	0.9661	0.96154
35.0884	0.9661	0.80645	0.9661	0.94231
37.9696	0.94915	0.75806	0.94915	0.94231
39.9832	0.9322	0.72581	0.94915	0.94231
41.9518	0.91525	0.70968	0.9322	0.94231
44.9392	0.89831	0.69355	0.89831	0.94231
46.9486	0.86441	0.66129	0.88136	0.94231
48.9419	0.83051	0.6129	0.88136	0.88462
51.9326	0.76271	0.58065	0.84746	0.88462
53.9356	0.71186	0.53226	0.83051	0.80769
55.9338	0.64407	0.5	0.79661	0.78846
58.9367	0.54237	0.40323	0.77966	0.75
60.9421	0.45763	0.30645	0.71186	0.71154
62.9581	0.38983	0.24194	0.64407	0.65385
65.9524	0.32203	0.19355	0.54237	0.5
67.9453	0.25424	0.1129	0.45763	0.42308
69.9256	0.22034	0.06452	0.40678	0.36538
72.9445	0.11864	0.03226	0.25424	0.23077
74.9402	0.10169	0.03226	0.20339	0.15385
76.9313	0.05085	0.03226	0.15254	0.11538
79.9376	0.01695	0.01613	0.0678	0.05769
81.9438	0	0.01613	0.0339	0.03846
83.9219		0.01613	0.0339	0.01923
86.9126		0.01613	0.01695	0.01923

## Sheet: Fig 1D
Age (Days)	Unexposed Control (Survivorship)	Dead Exposed Control (Survivorship)	Unexposed R4d Neurons Inhibitied (Survivorship)	Dead Exposed R4d Neurons Inhibited (Survivorship)
0.54167	1	1	1	1
1.08333	1	1	1	1
2.39192	1	1	0.99471	1
4.1942	1	1	0.99471	1
7.13459	1	1	0.99471	1
9.20647	1	1	0.99471	1
11.1814	1	0.99441	0.99471	1
14.1859	1	0.98324	0.99471	0.99435
16.2862	1	0.98324	0.99471	0.9887
18.136	1	0.98324	0.98942	0.98305
21.1716	1	0.98324	0.98413	0.98305
23.2107	1	0.97207	0.97884	0.98305
26.1299	1	0.97207	0.97354	0.98305
28.1685	1	0.96648	0.97354	0.98305
30.1372	1	0.95531	0.96825	0.97737
32.1572	1	0.94972	0.96825	0.97737
35.1249	0.99465	0.93296	0.96825	0.97737
37.1525	0.99465	0.92737	0.95767	0.97737
39.1345	0.9893	0.9162	0.9418	0.97159
42.1176	0.9893	0.90503	0.89947	0.9311
44.12	0.97861	0.88816	0.8836	0.8964
46.1202	0.97326	0.88254	0.86243	0.86749
49.1266	0.96791	0.85426	0.83598	0.827
51.1945	0.96257	0.83717	0.80952	0.7923
53.1045	0.96257	0.80277	0.78836	0.76339
56.0923	0.95722	0.73969	0.74074	0.68821
58.1595	0.93583	0.70502	0.69841	0.62405
60.1022	0.90374	0.68171	0.66138	0.58906
63.0898	0.8877	0.57593	0.59259	0.50157
65.0828	0.83422	0.51128	0.50794	0.41992
67.1525	0.75936	0.39962	0.40212	0.36078
70.1518	0.62567	0.3056	0.27513	0.23066
72.0686	0.48663	0.20569	0.19577	0.17743
74.1095	0.3369	0.10578	0.10582	0.08872
77.1113	0.18182	0.05877	0.03175	0.05323
79.0494	0.11765	0.02938	0.01058	0.01183
81.0868	0.06952	0.01763	0.00529	0.00591
84.088	0.04278	0.01175	0	0
86.1219	0.02674	0.00588
92.0699	0

## Sheet: Fig 1E
Age (Days)	Unexposed Control (Survivorship)	Dead Exposed Control (Survivorship)	Unexposed R2 Neurons Inhibitied (Survivorship)	Dead Exposed R2 Neurons Inhibited (Survivorship)
0.54167	1	1	1	1
1.08333	1	1	1	1
2.88345	1	1	1	0.9918
4.87326	1	1	1	0.9918
6.87061	1	1	1	0.9918
9.86067	1	0.9902	0.99281	0.98361
11.8268	0.9901	0.9902	0.99281	0.97541
13.8769	0.9901	0.9902	0.99281	0.97541
16.8676	0.9901	0.98039	0.99281	0.97541
19.9084	0.9901	0.97059	0.97842	0.97541
22.7464	0.9901	0.96078	0.97842	0.97541
24.9169	0.9901	0.95098	0.97842	0.95902
27.8539	0.9802	0.93137	0.97122	0.95075
30.8958	0.9802	0.92146	0.96403	0.93421
32.8396	0.9802	0.91156	0.94964	0.92595
34.8472	0.9802	0.89174	0.94245	0.90941
37.8692	0.9604	0.88183	0.91367	0.86808
39.8682	0.9505	0.86179	0.89209	0.86808
41.8625	0.93069	0.82171	0.85582	0.77713
44.8629	0.89109	0.73152	0.7833	0.68619
46.9374	0.86139	0.68142	0.70352	0.62005
48.9364	0.80198	0.60125	0.58022	0.53626
51.9205	0.68317	0.46096	0.43888	0.38544
53.957	0.56436	0.38925	0.34218	0.28489
55.9307	0.43564	0.28682	0.26779	0.18434
58.862	0.33663	0.13317	0.14134	0.14244
61.9776	0.09901	0.06146	0.04463	0.05027
64.9521	0.0396	0.02049	0.03719	0.01676
66.9526	0.0099	0	0.00744	0

## Sheet: Fig 1F
Age (Days)	Unexposed Control (Survivorship)	Dead Exposed Control (Survivorship)	Unexposed R4m Neurons Inhibitied (Survivorship)	Dead Exposed R4m Neurons Inhibited (Survivorship)
0.41667	1	1	1	1
0.91667	1	1	1	1
1.12272	1	1	0.98947	0.98324
4.15784	1	1	0.94737	0.93829
6.08278	1	0.99482	0.93158	0.93267
8.0748	1	0.99482	0.89474	0.9102
11.2179	1	0.99482	0.86297	0.87649
13.1814	1	0.98958	0.84709	0.84278
15.0954	1	0.98958	0.81512	0.8203
18.183	1	0.98958	0.73468	0.80907
20.2072	1	0.98958	0.70251	0.80345
22.2545	0.99451	0.98958	0.68106	0.75288
25.0816	0.99451	0.98958	0.67033	0.70231
27.1972	0.99451	0.98958	0.64888	0.67422
29.2137	0.99451	0.98958	0.62207	0.64613
32.1827	0.99451	0.98958	0.59525	0.58994
34.1912	0.99451	0.98958	0.54699	0.51128
36.2035	0.99451	0.97877	0.488	0.48881
39.0926	0.99451	0.97336	0.42901	0.43824
41.1705	0.98901	0.97336	0.40729	0.37082
43.1526	0.98901	0.94602	0.35298	0.3034
46.1379	0.98901	0.92961	0.2661	0.20227
48.1691	0.98901	0.90211	0.20636	0.16759
50.0493	0.98901	0.8361	0.15749	0.1098
53.1331	0.95604	0.74751	0.10318	0.06357
55.1501	0.93956	0.66445	0.07603	0.0289
57.129	0.91209	0.57586	0.06517	0.01734
60.0624	0.84615	0.32115	0.02172	0.01156
62.1657	0.74725	0.27132	0.02172	0.01156
63.9831	0.55495	0.18272	0.01629	0.01156
67.0407	0.17582	0.06645	0.01629	0
69.1244	0.10989	0.0443	0.01086
71.1003	0.06593	0.03322	0.01086
74.0563	0.02747	0.01661	0.00543
76.1329	0.02198	0.00554	0
78.1516	0.00549	0.00554
