# Supplementary material for: Ring neurons in the Drosophila central complex act as a rheostat for sensory modulation of aging
Source: PLoS Biol. 2023 Jun 13;21(6):e3002149. doi: 10.1371/journal.pbio.3002149 (PMC10263353; doi:10.1371/journal.pbio.3002149)
Supplement: S2 Datasheet — (A) The values shown are the change in the fluorescence intensity of the regions indicated in Fig 2A for each brain analyzed. This value is calculated as the intensity of RFP fluorescence (neurons that show increased Ca2+ influx)/the intensity of GFP fluorescence (all neurons that express the CaMPARI construct). (B) The values shown are the change in the anti-Bruchpilot antibody staining intensity of the regions shown in Fig 2B minus the background fluorescence for each brain analyzed. (C–F) The first column is the age of the animals in days, while each subsequent column contains the survivorship values calculated for the fly population indicated at the top. The genotypes of the flies used were: (C) EB-GAL4 x w1118 (control) or EB-GAL4 x UAS- TRPA1 (EB neurons activated), (D) R2/R4d-GAL4 x w1118 (control) or R2/R4d-GAL4 x UAS-TRPA1 (R2/R4d neurons activated), (E) R4d-GAL4 x w1118 (control) or R4d-GAL4 x UAS-TRPA1 (R4d neurons activated), and (F) R2-GAL4 x w1118 (control) or R2-GAL4 x UAS-TRPA1 (R2 neurons activated). (XLSX) [file pbio.3002149.s010.xlsx]

## Sheet: Fig 2A
Ellipsoid Body (RFP/GFP Intensity)
Unexposed	Dead Exposed
0.54349	6.13643
1.4768	3.61401
1.61536	3.4924
1.4179	3.75722
1.59425	2.5328
0.79122	2.09431
1.67077	1.96604
0.15763	4.00631
1.142	0.79273
1.99499	2.12486
0.66733	3.23986
1.47332	1.39585
1.97168

## Sheet: Fig 2B
Anntenal Lobe (D Intensity)			Ellipsoid Body (D Intensity)
Unexposed	Dead Exposed		Unexposed	Dead Exposed
20097.9	24793.3		455.939	1962.62
19099.4	14932.8		1561.89	1026.84
4724.99	8995.96		1202.06	1627.84
3948.92	11079.6		1032.95	5038.47
2926	12719.1		1093.98	3285.21
9444.6	923.503		1133.83	2006.01
5094.07	1614.8		2827.38	1399.24
6995.02	5510.58		1070.72	2553.62
5169.75	13608.2		1661.28	2669.67
8281.33	9832.99		1136.36	3097.06
4900.72	19373		2287.75	4603.6
10757	7520.78		3697.98	1077.27
5235.7	7967.18		1515.61	5833.09
10858	9266.53		2181.69	3352.65
19801.2			1743.5

## Sheet: Fig 2C
Age (Days)	Control (Survivorship)	EB Neurons Activated (Survivorship)
0.41667	1	1
0.45833	1	1
2.92376	1	1
4.87384	1	1
6.86072	1	1
9.86079	1	1
11.9062	1	1
13.8747	1	1
16.874	1	1
18.8455	0.99145	1
20.8626	0.99145	1
23.8452	0.99145	1
25.855	0.99145	1
27.8786	0.99145	1
30.9293	0.96581	0.89506
32.8576	0.94872	0.86398
35.0492	0.92308	0.81426
37.8568	0.78632	0.64643
39.8659	0.64103	0.45375
41.8678	0.37607	0.20512
44.871	0.15385	0.04351
46.9477	0.06838	0
51.8244	0

## Sheet: Fig 2D
Age (Days)	Control (Survivorship)	R2/R4 Neurons Activation (Survivorship)
0.41667	1	1
0.5	1	1
2.95491	1	1
6.93473	1	1
9.92354	1	0.9949
11.9175	1	0.9949
13.9642	1	0.9949
16.8858	1	0.9949
18.9365	1	0.9949
20.8827	0.99441	0.9949
23.8667	0.99441	0.97959
25.8711	0.97207	0.89286
26.9587	0.91061	0.7551
27.8753	0.82682	0.61735
28.9406	0.75419	0.4898
29.9316	0.65922	0.38776
30.8301	0.61453	0.31633
31.9496	0.56425	0.2602
32.9866	0.53073	0.19388
33.8579	0.46927	0.15306
34.8407	0.41341	0.11224
35.9231	0.31844	0.05612
37.0421	0.21788	0.02551
37.8057	0.10056	0.0102
38.8278	0.05028	0.0102
39.8471	0.01117	0.0051
40.8521	0	0

## Sheet: Fig 2E
Age (Days)	Control (Survivorship)	R4d Neurons Activated (Survivorship)
0.45833	1	1
1	1	1
2.88748	1	1
4.88902	1	1
6.91373	1	1
9.91197	1	1
11.8892	1	1
13.9059	1	1
16.9468	1	0.98974
18.9029	0.98942	0.9641
20.8823	0.91534	0.88205
23.8796	0.60847	0.48205
25.8899	0.45503	0.35247
27.9024	0.33862	0.23325
30.9244	0.17989	0.10367
32.9755	0.1164	0.02073
33.9959	0.06878	0.01037
35.0012	0.03175	0.00518
37.0465	0	0

## Sheet: Fig 2F
Age (Days)	Control (Survivorship)	R2 Neurons Activated (Survivorship)
0.41667	1	1
0.75	1	1
2.91991	1	1
5.96289	1	1
7.95236	1	1
9.96949	1	1
12.936	1	1
14.8769	1	1
16.9112	0.99286	1
19.6857	0.93571	0.96429
21.7458	0.81429	0.92143
23.8599	0.7	0.87143
26.7915	0.51429	0.72857
28.8428	0.38571	0.64286
30.7718	0.25714	0.5
33.7652	0.06429	0.20714
35.7459	0	0.12143
37.7818		0.02857
40.7682		0
