# Supplementary material for: Ring neurons in the Drosophila central complex act as a rheostat for sensory modulation of aging
Source: PLoS Biol. 2023 Jun 13;21(6):e3002149. doi: 10.1371/journal.pbio.3002149 (PMC10263353; doi:10.1371/journal.pbio.3002149)
Supplement: S3 Datasheet — (A–E) The first column is the age of the animals in days, while each subsequent column contains the survivorship values calculated for the fly population indicated at the top. The genotypes of the flies used were: (A) R2-GAL4 x w1118 (control) or R2-GAL4 x UAS-5-HT2A-RNAi, (B) R4d-GAL4 x w1118 (control) or R4d-GAL4 x UAS-5-HT2A-RNAi, (C) R2/R4-GAL4 x w1118 (control) or R2/R4-GAL4 x UAS-5-HT2A-RNAi, (D) w1118 (control) or foxoΔ94, (E) GS-elav-GAL4 x UAS-foxo-RNAi without RU-486 (control) or GS-elav-GAL4 x UAS-foxo-RNAi given RU-486. (F) Shown are the fold changes in Thor mRNA amounts collected from the heads of flies that were either unexposed or dead-exposed. (G) The first column is the age of the animals in days, while each subsequent column contains the survivorship values calculated for the fly population indicated at the top. The genotypes of the flies used were R2/R4-GAL4 x w1118 (control) or R2/R4-GAL4 x UAS-foxo-RNAi. (XLSX) [file pbio.3002149.s011.xlsx]

## Sheet: Fig 3A
Age (Days)	Unexposed Control (Survivorship)	Dead Exposed Control (Survivorship)	Unexposed 5-HT2A-RNAi in R2 Neurons (Survivorship)	Dead Exposed 5-HT2A-RNAi in R2 Neurons (Survivorship)
0.41667	1	1	1	1
0.91667	1	1	1	1
4.17416	1	1	1	1
5.97774	1	1	1	1
8.07186	1	1	1	0.99482
10.9863	1	1	1	0.99482
13.149	1	1	1	0.99482
14.9649	1	1	1	0.99482
17.9878	1	1	1	0.99482
19.9753	1	1	1	0.98961
21.9752	1	1	0.99482	0.98961
24.9779	1	0.98936	0.99482	0.98437
26.9767	1	0.98404	0.99482	0.98437
28.9689	1	0.98404	0.99482	0.98437
32.0059	1	0.97872	0.98964	0.97914
33.9562	1	0.97872	0.98964	0.9739
36.036	1	0.9734	0.98446	0.96343
38.9599	1	0.9734	0.98446	0.95296
41.1061	1	0.96809	0.97927	0.94249
43.0522	1	0.96277	0.97927	0.93725
46.0502	1	0.95213	0.96891	0.93725
48.1636	1	0.93617	0.96373	0.89536
50.0873	1	0.89362	0.94301	0.843
53.0731	1	0.80851	0.88601	0.76397
55.1358	0.98953	0.70678	0.81347	0.69548
57.0136	0.97906	0.63717	0.75648	0.60591
60.0292	0.93717	0.54079	0.56477	0.38462
62.0934	0.86387	0.45512	0.43005	0.21602
63.961	0.74869	0.37481	0.3057	0.1686
66.9761	0.62304	0.23901	0.1399	0.06526
68.9718	0.55497	0.21185	0.07254	0.03807
70.9665	0.4712	0.16296	0.02073	0.02175
73.9718	0.34031	0.11407	0	0.00544
75.9608	0.29843	0.08691		0.00544
77.9407	0.25654	0.07062		0.00544
80.9651	0.16731	0.01177		0.00544
83.0369	0.12827	0.00588		0
84.9909	0.03904	0.00588
87.9929	0.01301	0

## Sheet: Fig 3B
Age (Days)	Unexposed Control (Survivorship)	Dead Exposed Control (Survivorship)	Unexposed 5-HT2A-RNAi in R4d Neurons (Survivorship)	Dead Exposed 5-HT2A-RNAi in R4d Neurons (Survivorship)
0.41667	1	1	1	1
0.5	1	1	1	1
2.96433	1	1	1	1
4.93326	1	1	1	1
6.8905	1	1	1	1
9.91052	1	1	1	1
11.9541	1	1	1	1
13.9086	1	1	1	0.99248
16.8789	1	1	1	0.99248
19.0308	1	1	1	0.99248
20.888	1	0.98582	0.99306	0.99248
23.803	1	0.97872	0.98611	0.98485
25.8784	1	0.97163	0.98611	0.98485
27.9302	1	0.96449	0.97222	0.95407
30.8314	1	0.95734	0.95139	0.93868
32.8651	1	0.9502	0.9375	0.93868
34.7957	1	0.93591	0.92351	0.9156
37.8284	1	0.92151	0.90252	0.83866
39.8235	1	0.90711	0.87431	0.82327
41.814	1	0.89991	0.8601	0.7848
44.8958	1	0.89271	0.82456	0.75402
46.9578	1	0.86392	0.80323	0.73094
48.8022	0.98649	0.84952	0.78191	0.72325
51.8511	0.97973	0.835	0.73215	0.69247
53.8659	0.96622	0.80595	0.64685	0.61553
55.8067	0.95946	0.75513	0.54734	0.50781
58.8768	0.94595	0.71156	0.48336	0.42318
60.9769	0.93243	0.668	0.44071	0.36162
62.7566	0.89865	0.60265	0.38385	0.30007
65.8679	0.83108	0.50711	0.2559	0.20774
67.8723	0.73649	0.44745	0.16816	0.15388
69.8437	0.66216	0.40887	0.11698	0.09233
72.8046	0.47973	0.29316	0.08042	0.06925
74.8131	0.37162	0.17431	0.05849	0.03847
76.8042	0.28378	0.103	0.04387	0.00769
79.8332	0.22297	0.07131	0.00731	0
81.8016	0.15541	0.04754	0
83.7047	0.10811	0.02377
86.7942	0.02703	0.00792

## Sheet: Fig 3C
Age (Days)	Unexposed Control (Survivorship)	Dead Exposed Control (Survivorship)	Unexposed 5-HT2A-RNAi in R2/R4 Neurons (Survivorship)	Dead Exposed 5-HT2A-RNAi in R2/R4 Neurons (Survivorship)
0.41667	1	1	1	1
0.75	1	1	1	1
2.89597	1	1	1	1
4.91082	1	1	1	1
6.86184	1	1	1	0.99441
9.90545	1	1	1	0.99441
11.8706	1	1	1	0.99441
13.8959	1	1	1	0.99441
16.8606	1	1	1	0.98883
18.8765	1	1	1	0.98883
20.8612	1	1	1	0.98883
23.8585	1	1	1	0.98314
25.8705	1	1	1	0.97736
27.8409	1	1	1	0.97736
30.8472	1	1	0.99451	0.97147
32.8212	1	1	0.99451	0.96555
34.8229	1	1	0.98901	0.95955
37.8257	1	1	0.97802	0.94756
39.8237	1	1	0.97802	0.94756
41.8141	1	1	0.96703	0.94756
44.8013	1	0.99419	0.95604	0.93525
46.817	1	0.99419	0.95055	0.9291
48.8163	1	0.98834	0.93407	0.92295
51.7327	1	0.98834	0.9011	0.87959
53.732	1	0.98834	0.8956	0.861
55.7995	1	0.98834	0.89011	0.84242
58.7255	1	0.9474	0.86813	0.78048
60.7578	0.99432	0.90062	0.82967	0.71234
62.752	0.98864	0.85383	0.78022	0.63182
65.7227	0.97727	0.74856	0.66484	0.46457
67.7068	0.97159	0.62575	0.48352	0.35927
69.7233	0.94318	0.52049	0.34066	0.24777
72.7502	0.875	0.41878	0.15934	0.12389
74.7595	0.74432	0.35896	0.08242	0.04336
76.7374	0.63636	0.2677	0.03297	0.03717
79.769	0.47727	0.13993	0.00549	0.02478
81.7897	0.33523	0.10343	0.00549	0.02478
83.7452	0.23295	0.06084	0	0.02478
86.733	0.125	0.01825		0.01239
88.7566	0.07386	0.00608		0.01239
89.7163	0.01705	0.00608		0.01239
90.7902	0.01705	0.00608		0.01239
93.7663	0	0		0

## Sheet: Fig 3D
Age (Days)	Unexposed Control (Survivorship)	Dead Exposed Control (Survivorship)	Unexposed foxoD94 (Survivorship)	Dead Exposed foxoD94 (Survivorship)
0.54167	1	1	1	1
1.08333	1	1	1	1
3.00627	0.9898	0.99457	0.98913	0.99444
5.01662	0.9898	0.9837	0.98913	0.99444
7.01179	0.9898	0.97283	0.98913	0.98889
10.0281	0.9898	0.96739	0.98913	0.98333
12.021	0.98469	0.96196	0.98913	0.98333
13.9637	0.98469	0.96196	0.98913	0.97778
17.0299	0.97959	0.95652	0.9837	0.97778
18.9974	0.97959	0.94022	0.9837	0.97778
21.0436	0.97959	0.89674	0.9837	0.96667
24.0777	0.95918	0.82065	0.9837	0.95556
26.0018	0.92857	0.77717	0.97283	0.94444
27.93	0.92347	0.73913	0.97283	0.93889
31.0622	0.90816	0.64674	0.96739	0.91111
33.0094	0.89286	0.55978	0.95652	0.90556
34.9777	0.87245	0.48913	0.95109	0.9
37.9338	0.81122	0.44565	0.92935	0.88333
39.879	0.77551	0.3913	0.8913	0.85
42.9826	0.69898	0.34239	0.78804	0.72778
45.902	0.6373	0.30435	0.69022	0.66008
47.8858	0.58591	0.27717	0.63587	0.59802
49.9124	0.52423	0.2337	0.54891	0.50775
51.8917	0.44714	0.20109	0.47283	0.42313
53.8852	0.37005	0.15761	0.38043	0.29901
55.912	0.27754	0.1087	0.22826	0.18053
58.8866	0.22614	0.09239	0.15761	0.11283
60.9021	0.20044	0.05978	0.11258	0.06206
62.8804	0.13714	0.04891	0.09006	0.02257
65.8789	0.1055	0.02174	0.05066	0
67.8769	0.08967	0.0163	0.02814
69.8649	0.07385	0.0163	0.01689
72.7032	0.05275	0.00543	0.00563
74.6712	0.04396		0
76.8442	0.02637
79.8784	0.00879

## Sheet: Fig 3E
Age (Days)	Unexposed Control (Survivorship)	Dead Exposed Control (Survivorship)	Unexposed foxo-RNAi in Neurons (Survivorship)	Dead exposed foxo-RNAi in Neurons (Survivorship)
0.54167	1	1	1	1
1.08333	1	1	1	1
4.29649	1	1	1	1
4.38851	1	1	1	1
6.34632	1	1	1	1
8.36559	1	1	1	1
11.3278	1	1	1	1
13.3183	1	1	1	1
15.3207	1	1	1	1
18.3008	1	1	0.98947	0.98876
20.3542	1	1	0.97895	0.98876
22.3965	1	0.97872	0.97895	0.98876
25.3561	1	0.97872	0.97895	0.97753
27.5062	1	0.97872	0.97895	0.97753
29.44	1	0.96809	0.97895	0.97753
32.2978	1	0.95745	0.97895	0.97753
34.3439	1	0.93617	0.97895	0.97753
36.3691	1	0.91489	0.97895	0.97753
39.3847	1	0.90426	0.97895	0.97753
41.3608	1	0.88298	0.95789	0.97753
43.4243	1	0.87234	0.95789	0.94303
46.3492	1	0.85106	0.94737	0.93153
48.2897	1	0.81915	0.89474	0.90853
50.2336	1	0.79787	0.87368	0.87403
53.2498	0.98551	0.7766	0.83107	0.80502
55.2597	0.98551	0.74468	0.76714	0.77052
57.3132	0.97101	0.70213	0.74583	0.73602
60.2245	0.92754	0.64894	0.62863	0.65552
62.2816	0.89855	0.61702	0.60732	0.58652
64.2618	0.81159	0.56383	0.57535	0.44851
67.3276	0.69565	0.47872	0.50077	0.39101
69.2736	0.56522	0.3617	0.40488	0.31051
71.2673	0.43478	0.2766	0.29833	0.21851
74.2588	0.23188	0.17702	0.21309	0.161
76.2718	0.05797	0.07745	0.09589	0.0805
78.2472	0.02899	0.05532	0.02131	0
81.2353	0	0.01106	0.01065
83.2252		0.01106	0
85.2933		0.01106
88.2238		0.01106

## Sheet: Fig 3F
Fold Change in Thor mRNA
Unexposed	Dead Exposed
1.19906	0.67672
1.59031	0.8232
0.88238	0.87275
0.7745	0.24958
0.55167	0.83553
1.00207	0.26921
1.1256	0.52652
0.81161	0.80695
0.63503	1.03192
0.94218	1.12819
1.40588	0.65416
1.46257	0.773
0.82867	0.40786
1.09825	0.65179
1.09734	0.64022
0.59178	0.95737

## Sheet: Fig 3G
Age (Days)	Unexposed Control (Survivorship)	Dead Exposed Control (Survivorship)	Unexposed foxo-RNAi in R2/R4 Neurons (Survivorship)	Dead Exposed foxo-RNAi in R2/R4 Neurons (Survivorship)
0.375	1	1	1	1
0.41667	1	1	1	1
2.96093	1	1	1	1
5.7894	1	1	1	1
8.94256	1	1	1	1
9.99174	1	1	1	1
11.8279	1	0.99194	1	1
13.9889	1	0.99194	1	1
17.952	1	0.99194	1	1
19.9577	1	0.99194	0.99265	1
22.9915	1	0.99194	0.99265	1
24.9663	1	0.99194	0.99265	1
26.8666	1	0.99194	0.99265	1
27.9951	1	0.99194	0.99265	1
31.1047	1	0.99194	0.99265	1
33.1277	1	0.99194	0.99265	0.99194
35.0183	1	0.99194	0.99265	0.99194
38.1152	1	0.99194	0.99265	0.99194
40.1588	1	0.99194	0.98529	0.99194
42.027	1	0.99194	0.98529	0.9838
45.1393	1	0.99194	0.98529	0.9838
46.9812	1	0.97567	0.98529	0.9838
49.0574	1	0.97567	0.98529	0.9838
52.0673	1	0.97567	0.98529	0.9838
53.9568	1	0.97567	0.98529	0.9838
55.9572	1	0.97567	0.98529	0.97547
59.0386	1	0.97567	0.97048	0.95879
61.0734	1	0.96748	0.96307	0.93378
63.0911	1	0.95928	0.91862	0.84207
66.1051	0.99265	0.94288	0.83713	0.65865
67.8323	0.99265	0.91828	0.75564	0.56694
70.005	0.99265	0.86089	0.49635	0.4252
72.9609	0.94118	0.72971	0.32596	0.21677
75.0287	0.93382	0.59852	0.20002	0.1334
76.9887	0.88971	0.48374	0.0889	0.12506
79.7659	0.75	0.27057	0.03704	0.08337
81.8309	0.69059	0.18038	0.01482	0.03335
83.74	0.55548	0.09839	0	0
86.7552	0.3453	0.0164
88.7528	0.21018	0
90.7598	0.1126
93.7933	0.00751
