# Supplementary material for: Ring neurons in the Drosophila central complex act as a rheostat for sensory modulation of aging
Source: PLoS Biol. 2023 Jun 13;21(6):e3002149. doi: 10.1371/journal.pbio.3002149 (PMC10263353; doi:10.1371/journal.pbio.3002149)
Supplement: S4 Datasheet — (A) Shown are the fold changes in dilp2, dilp3, or dilp5 mRNA amounts collected from the heads of flies that were unexposed or dead-exposed for 14 days. (B) The values shown are the change in the anti-Dilp3 antibody staining intensity of the MNC in the brains of flies that were unexposed or dead-exposed for 14 days minus the background fluorescence for each brain analyzed. (C–F) The first column is the age of the animals in days, while each subsequent column contains the survivorship values calculated for the fly population indicated at the top. The genotypes of the flies used were: (C) w- Dahomey (control) or dilp2-3,5 triple mutant flies, (D) w1118 (control) or dilp2 mutant flies, (E) w1118 (control) or dilp3 mutant flies, and (F) w1118 (control) or dilp5 mutant flies. (G–I) The values shown are the change in the anti-Dilp3 antibody staining intensity of the MNC, minus the background fluorescence for each brain analyzed. The treatments consisted of the following: (G) R4d-GAL4 x UAS-Chrimson flies kept in the dark (control) or given an acute (2 days) red light exposure, (H) R4d-GAL4 x UAS-Chrimson flies kept in the dark (control) or given a chronic (14 days) red light exposure, and (I) R4d-GAL4 x w1118 flies kept in the dark (control) or given a chronic (14 days) red light exposure. (XLSX) [file pbio.3002149.s012.xlsx]

## Sheet: Fig 4A
Fold Change in dilp2 mRNA			Fold Change in dilp3 mRNA			Fold Change in dilp5 mRNA
Unexposed	Dead Exposed		Unexposed	Dead Exposed		Unexposed	Dead Exposed
1.73153	1.29907		0.56611	1.82325		1.18913	2.28005
0.98806	1.2878		0.35861	1.22632		0.09129	1.58629
0.59571	1.22271		1.58026	2.49995		1.05686	1.25476
1.19052	1.35664		1.11361	1.12156		1.24812	1.1953
1.92835	0.82861		0.42686	1.4214		0.18846	0.53119
0.56268	0.87681		1.87888	0.90844		1.48267	1.27207
0.90812	1.99306		0.19704	1.95858		0.40428	1.59131
0.48946	1.08711		0.71445	1.3145		0.40274	1.06513
0.60557	0.31838		1.28426	0.58967		0.72238	0.29338
0.94299	1.00173		1.16876	0.93103		0.69196	1.88041
0.91731	0.60122		0.85959	1.77794		0.65076	1.23997
0.66175	0.79631		0.87092	1.4655		1.51703	1.20303
1.47467	1.10658		0.71359	0.92062		1.24549	1.87745
1.29705	0.87258		1.40389	0.95135		1.42778	1.1898
1.48275	1.94267		0.51843	0.94549		0.82028	1.4647
0.82906	1.027		1.18404	0.88773		0.8245	1.07637
0.84878	1.12848		1.54978	0.93058		1.31935	1.86855
0.94115	0.85865		0.44692	0.95557		0.78037	1.86491
0.60449	0.83713			2.02727			1.01642
	1.24102						1.07127

## Sheet: Fig 4B
Dilp3 Antibody Staining (D Intensity)
Unexposed	Dead Exposed
3585.27	6554.07
3807.23	16447.4
3115.6	12045.5
1852.51	15623.4
2164.43	7338.44
2536.49	10007.9
7314.26	18536.6
4467.14	10971.1
9363.96	11293.6
1512.37	22612.6
1545.88	16701.2
6549.47	15436.9
6363.94	7501.8
	14867.6
	6440.78
	3158.53

## Sheet: Fig 4C
Age (Days)	Unexposed Control (Survivorship)	Dead Exposed Control (Survivorship)	Unexposed dilp2-3,5 mutant (Survivorship)	Dead Exposed dilp2-3,5 mutant (Survivorship)
0.54167	1	1	1	1
1.08333	1	1	1	1
2.09259	1	1	1	1
4.10304	1	0.99454	1	1
7.08816	1	0.98907	1	1
9.04318	1	0.97814	1	1
11.0158	1	0.96715	1	1
14.0166	0.99482	0.96715	1	1
16.041	0.99482	0.9561	0.99451	0.99415
18.0342	0.98964	0.93952	0.99451	0.99415
20.9677	0.97409	0.91189	0.99451	0.99415
23.0103	0.96886	0.89531	0.99451	0.99415
24.9828	0.96362	0.87873	0.98901	0.98827
27.9787	0.95315	0.85092	0.98352	0.98827
29.9788	0.91649	0.81173	0.97802	0.98827
31.9867	0.91125	0.76695	0.97802	0.98827
35.0304	0.89554	0.72216	0.97253	0.98232
37.0187	0.86935	0.65498	0.97253	0.97633
39.113	0.82746	0.58781	0.97253	0.97633
42.1262	0.75937	0.47024	0.96703	0.9703
44.0229	0.71224	0.40307	0.96703	0.9703
46.1545	0.65987	0.33589	0.96703	0.9703
49.1523	0.57608	0.24632	0.96154	0.9703
51.0717	0.50799	0.20153	0.95604	0.9703
53.2328	0.43468	0.15115	0.95055	0.96416
56.1249	0.34986	0.11196	0.93956	0.95802
58.1608	0.25975	0.07837	0.92308	0.95802
60.1641	0.20144	0.02799	0.9011	0.93345
63.1621	0.14313	0.0056	0.9011	0.92117
65.1488	0.09542	0	0.87346	0.88432
67.1468	0.05831		0.85687	0.84748
70.1503	0.0212		0.8237	0.81677
72.1378	0.0053		0.77395	0.75536
74.1606	0.0053		0.69103	0.63254
77.1244	0.0053		0.53624	0.46059
79.1188	0		0.43673	0.35004
81.1435			0.35381	0.21494
84.149			0.19902	0.11054
86.1301			0.11056	0.04299
88.1374			0.01658	0.01228
91.1492			0.00553	0.00614

## Sheet: Fig 4D
Age (Days)	Unexposed Control (Survivorship)	Dead Exposed Control (Survivorship)	Unexposed dilp2 mutant (Survivorship)	Dead Exposed dilp2 mutant (Survivorship)
0.54167	1	1	1	1
1.08333	1	1	1	1
3.2501	0.98925	1	1	1
4.21542	0.98925	0.98901	1	1
5.28481	0.98925	0.98901	1	1
8.26322	0.98925	0.97802	1	1
10.203	0.98925	0.96703	0.98333	1
12.2136	0.98925	0.96703	0.98333	1
15.2352	0.97849	0.92308	0.98333	1
17.2318	0.96774	0.86813	0.98333	0.98718
19.2287	0.96774	0.82418	0.98333	0.98718
22.2344	0.95699	0.76923	0.98333	0.98718
24.2841	0.94624	0.73626	0.98333	0.98718
26.3015	0.92473	0.68132	0.98333	0.98718
29.2835	0.92473	0.63736	0.98333	0.98718
31.3205	0.92473	0.59341	0.98333	0.98718
33.291	0.89247	0.54945	0.96667	0.98718
35.8748	0.87097	0.54945	0.96667	0.9605
39.3372	0.76344	0.47096	0.96667	0.9605
42.3233	0.66667	0.38854	0.95	0.93382
44.3346	0.58065	0.31569	0.95	0.84044
46.3371	0.47312	0.24284	0.93333	0.78708
48.3419	0.37634	0.19427	0.91667	0.71922
50.4061	0.24731	0.11656	0.75	0.52924
52.1573	0.2043	0.06476	0.61667	0.33926
54.1509	0.1828	0.05181	0.55	0.23069
57.1397	0.12903	0.0259	0.4	0.17641
59.1563	0.12903	0.01295	0.31667	0.14927
61.2215	0.10753	0	0.28333	0.10856
64.1473	0.07527		0.13333	0.02714
66.1707	0.06452		0.08333	0.01357
68.1449	0.01075		0.01667	0.01357

## Sheet: Fig 4E
Age (Days)	Unexposed Control (Survivorship)	Dead Exposed Control (Survivorship)	Unexposed dilp3 mutant (Survivorship)	Dead Exposed dilp3 mutant (Survivorship)
0.54167	1	1	1	1
1.08333	1	1	1	1
3.2501	0.98925	1	1	1
4.21542	0.98925	0.98901	1	1
5.28481	0.98925	0.98901	1	1
8.26322	0.98925	0.97802	1	1
10.203	0.98925	0.96703	0.98889	0.9899
12.2136	0.98925	0.96703	0.98889	0.9899
15.2352	0.97849	0.92308	0.98889	0.9899
17.2318	0.96774	0.86813	0.98889	0.9899
19.2287	0.96774	0.82418	0.98889	0.9899
22.2344	0.95699	0.76923	0.98889	0.9899
24.2841	0.94624	0.73626	0.98889	0.9899
26.3015	0.92473	0.68132	0.98889	0.9899
29.2835	0.92473	0.63736	0.98889	0.9899
31.3205	0.92473	0.59341	0.97778	0.9899
33.291	0.89247	0.54945	0.97778	0.9798
35.8748	0.87097	0.54945	0.96667	0.9798
39.3372	0.76344	0.47096	0.96667	0.9798
42.3233	0.66667	0.38854	0.95556	0.9697
44.3346	0.58065	0.31569	0.94444	0.93939
46.3371	0.47312	0.24284	0.93333	0.89899
48.3419	0.37634	0.19427	0.9	0.81818
50.4061	0.24731	0.11656	0.66667	0.67677
52.1573	0.2043	0.06476	0.59887	0.60606
54.1509	0.1828	0.05181	0.49718	0.52525
57.1397	0.12903	0.0259	0.38418	0.38384
59.1563	0.12903	0.01295	0.31638	0.30303
61.2215	0.10753	0	0.23729	0.22222
64.1473	0.07527		0.11299	0.12121
66.1707	0.06452		0.0678	0.07071
68.1449	0.01075		0.0226	0.0404

## Sheet: Fig 4F
Age (Days)	Unexposed Control (Survivorship)	Dead Exposed Control (Survivorship)	Unexposed dilp5 mutant (Survivorship)	Dead Exposed dilp5 mutant (Survivorship)
0.54167	1	1	1	1
1.08333	1	1	1	1
3.2501	0.98925	1	1	0.98958
4.21542	0.98925	0.98901	1	0.98958
5.28481	0.98925	0.98901	1	0.98958
8.26322	0.98925	0.97802	1	0.98958
10.203	0.98925	0.96703	1	0.98958
12.2136	0.98925	0.96703	1	0.98958
15.2352	0.97849	0.92308	1	0.98958
17.2318	0.96774	0.86813	1	0.98958
19.2287	0.96774	0.82418	0.9898	0.98958
22.2344	0.95699	0.76923	0.97949	0.98958
24.2841	0.94624	0.73626	0.97949	0.98958
26.3015	0.92473	0.68132	0.96918	0.97917
29.2835	0.92473	0.63736	0.96918	0.96875
31.3205	0.92473	0.59341	0.95886	0.96875
33.291	0.89247	0.54945	0.95886	0.96875
35.8748	0.87097	0.54945	0.95886	0.96875
39.3372	0.76344	0.47096	0.94855	0.96875
42.3233	0.66667	0.38854	0.94855	0.96875
44.3346	0.58065	0.31569	0.94855	0.95833
46.3371	0.47312	0.24284	0.93813	0.9375
48.3419	0.37634	0.19427	0.93813	0.9375
50.4061	0.24731	0.11656	0.82218	0.90625
52.1573	0.2043	0.06476	0.78002	0.8125
54.1509	0.1828	0.05181	0.68515	0.71875
57.1397	0.12903	0.0259	0.46379	0.48958
59.1563	0.12903	0.01295	0.32676	0.34375
61.2215	0.10753	0	0.18973	0.1875
64.1473	0.07527		0.06324	0.03125
66.1707	0.06452		0.02108	0
68.1449	0.01075		0

## Sheet: Fig 4G
Acute (2 Day) Light Exposure (D Intensity Dilp3 Antibody Staining)
Dark	Red Light
13788.7	5921.05
952.997	7501.57
7158.32	3933.7
7351.57	3497.88
4260.65	8991.45
11039.5	3441.66
5097.1	2367.28
21441.7	11126.8

## Sheet: Fig 4H
Chronic (14 Day) Light Exposure (D Intensity Dilp3 Antibody Staining)
Dark	Red Light
2192.64	7152.88
6791.8	10457.7
10709.5	34054.6
2095.12	3163.19
1316.67	29411.2
11552.2	9013.23
11662.5	10389.8
3211.49	3820.17
1303.9	41152.9
18264	30519
1872.32	14678
8523.4	36797.9
14200.1	16590.8
12574.4	36964.2
6127.55	26811.3
27488.7	43510.3
12153.3	34912.2
22016	27105
31390.3	40368.9

## Sheet: Fig 4I
Control (14 Day) Light Exposure (D Intensity Dilp3 Antibody Staining)
Dark	Red Light
13990.6	19003.2
26655.6	15878.8
14832.4	15435.4
7648.72	22248.1
16975.5	32504
20002.4	16550.3
20838.2	30882.5
17831.6	4354.82
