# Supplementary material for: Ring neurons in the Drosophila central complex act as a rheostat for sensory modulation of aging
Source: PLoS Biol. 2023 Jun 13;21(6):e3002149. doi: 10.1371/journal.pbio.3002149 (PMC10263353; doi:10.1371/journal.pbio.3002149)
Supplement: S1 Data — (B) The first column is the age of the animals in days, while each subsequent column contains the survivorship values calculated for the fly population indicated at the top. The genotypes of the flies used were: TuBu-GAL4 x w1118 (control) or TuBu-GAL4 x UAS-KIR2.1. (C) The values shown are the change in the fluorescence intensity of the regions indicated in S1C Fig minus the background fluorescence for each brain analyzed. The genotype of the flies used here was R2/R4-GAL4 x NFAT and all of the flies were kept in the dark. (XLSX) [file pbio.3002149.s013.xlsx]

## Sheet: Fig S1B
Age (Days)	Unexposed Control (Survivorship)	Dead Exposed Control (Survivorship)	Unexposed TuBu Neurons Inhibited (Survivorship)	Dead Exposed TuBu Neurons Inhibited (Survivorship)
0.45833	1	1	1	1
0.91667	1	1	1	1
2.05589	1	0.99444	1	1
4.06284	1	0.99444	1	1
5.99012	1	0.99444	1	1
9.00731	1	0.99444	1	1
10.9452	1	0.99444	1	1
13.0279	1	0.99444	1	1
16.0245	1	0.99444	0.99492	0.99425
19.9238	1	0.99444	0.99492	0.99425
23.0647	1	0.99444	0.99492	0.99425
25.0205	1	0.99444	0.99492	0.98847
27.0704	1	0.99444	0.99492	0.98269
30.0312	1	0.99444	0.98477	0.97113
32.0078	1	0.99444	0.96954	0.96535
34.0318	1	0.98308	0.94924	0.95379
37.014	1	0.9774	0.92386	0.93067
38.9937	1	0.97171	0.88325	0.90176
41.0133	1	0.96603	0.79695	0.82084
43.9823	1	0.95467	0.69543	0.71679
46.0504	1	0.94898	0.5533	0.57227
48.0641	0.99471	0.93194	0.42132	0.40464
51.0027	0.98413	0.89784	0.26904	0.21388
52.9829	0.96296	0.87511	0.18274	0.13295
54.9788	0.94709	0.83507	0.11675	0.10405
57.9898	0.88889	0.74869	0.04569	0.04624
59.95	0.83598	0.62199	0.0203	0.01734
61.9819	0.72487	0.52408	0.0203	0
65.0105	0.5291	0.33403	0.01015
66.9994	0.40741	0.20733	0.00508
69.0104	0.31746	0.14217	0.00508
72.0222	0.20106	0.08886	0.00508
74.0729	0.08995	0.02962	0.00508
76.0919	0.03704	0.01185	0
79.0726	0.01058	0.01185

## Sheet: Fig S1C
Cell Bodies (D Intensity)			Axons (D Intensity)
Unexposed	Dead Exposed		Unexposed	Dead Exposed
840.784	762.53		288.813	397.026
814.229	941.694		110.497	301.673
875.35	507.33		380.464	227.287
2841.55	1562.84		579.866	420.247
2433.19	1468.77		484.873	242.918
3012.24	3147.17		841.866	514.423
3046.9	2946.07		698.066	444.212
1263.23	3811.44		676.723
