# Supplementary material for: Ring neurons in the Drosophila central complex act as a rheostat for sensory modulation of aging
Source: PLoS Biol. 2023 Jun 13;21(6):e3002149. doi: 10.1371/journal.pbio.3002149 (PMC10263353; doi:10.1371/journal.pbio.3002149)
Supplement: S2 Data — The first column is the age of the animals in days, while each subsequent column contains the survivorship values calculated for the fly population indicated at the top. The genotypes of the flies used were EB-GAL4 x w1118 (control) or EB-GAL4 x UAS-TRPA1. The flies were aged at 18°C. (XLSX) [file pbio.3002149.s014.xlsx]

## Sheet: Sheet1
Age (Days)	Control (Survivorship)	EB Neurons > TRPA1 (Survivorship)
0.41667	1	1
0.45833	1	1
2.89888	1	0.99265
4.8395	1	0.99265
6.83959	0.99219	0.99265
9.84008	0.99219	0.99265
11.891	0.99219	0.99265
13.8541	0.99219	0.99265
16.8535	0.99219	0.99265
18.8243	0.99219	0.99265
20.846	0.99219	0.99265
23.8407	0.99219	0.99265
25.8481	0.99219	0.99265
27.8554	0.99219	0.99265
30.909	0.99219	0.99265
32.8495	0.99219	0.99265
35.0462	0.99219	0.99265
37.8508	0.99219	0.99265
39.8628	0.99219	0.99265
41.8676	0.99219	0.99265
44.8648	0.99219	0.99265
47.8884	0.99219	0.99265
51.8092	0.99219	0.99265
53.9557	0.99219	0.99265
56.0214	0.99219	0.99265
59.8699	0.99219	0.99265
62.8049	0.99219	0.99265
67.9409	0.99219	0.98524
69.972	0.99219	0.98524
72.9257	0.99219	0.98524
74.8741	0.99219	0.98524
77.082	0.99219	0.98524
79.9684	0.99219	0.98524
81.9293	0.99219	0.98524
83.9805	0.99219	0.98524
86.8826	0.99219	0.97783
88.8711	0.99219	0.97783
90.8646	0.99219	0.97783
93.9459	0.99219	0.97042
96.0195	0.99219	0.97042
97.997	0.99219	0.97042
100.934	0.99219	0.97042
103.027	0.99219	0.97042
105.026	0.99219	0.97042
108.004	0.99219	0.97042
109.983	0.98425	0.95561
111.979	0.98425	0.9482
114.962	0.98425	0.9482
116.956	0.98425	0.9482
119.035	0.98425	0.9482
121.938	0.98425	0.9482
124.086	0.97631	0.9482
125.96	0.97631	0.9482
128.916	0.97631	0.94079
131.025	0.97631	0.94079
132.972	0.97631	0.94079
135.898	0.96838	0.94079
138.045	0.96838	0.94079
140.927	0.96838	0.94079
142.96	0.96044	0.94079
144.969	0.9525	0.92598
146.995	0.9525	0.92598
150.032	0.94456	0.91857
151.987	0.93663	0.91116
153.898	0.93663	0.89635
157.068	0.92869	0.88153
158.915	0.92075	0.88153
160.976	0.90488	0.87412
163.922	0.90488	0.87412
166.037	0.889	0.8519
167.971	0.88106	0.83708
170.936	0.84931	0.80745
172.997	0.83344	0.79264
174.94	0.79375	0.763
177.985	0.75406	0.73337
179.919	0.73025	0.70374
182.047	0.68263	0.65189
184.988	0.59531	0.58522
186.908	0.49213	0.51855
188.982	0.42863	0.48892
191.97	0.30956	0.40002
193.88	0.23813	0.31854
195.937	0.16669	0.23705
198.936	0.15081	0.16297
200.984	0.11113	0.13334
202.958	0.10319	0.0963
205.891	0.07938	0.05185
207.917	0.04763	0.02963
