# Supplementary material for: Ring neurons in the Drosophila central complex act as a rheostat for sensory modulation of aging
Source: PLoS Biol. 2023 Jun 13;21(6):e3002149. doi: 10.1371/journal.pbio.3002149 (PMC10263353; doi:10.1371/journal.pbio.3002149)
Supplement: S3 Data — (A) The first column is the age of the animals in days, while each subsequent column contains the survivorship values calculated for the fly population indicated at the top. The genotypes of the flies used were R4d-GAL4 x w1118 or R4d-GAL4 x UAS-foxo-RNAi. (C) The numbers of GFP-positive cells counted per brain in R2/R4-GAL4 x UAS-GFP (control) or R2/R4-GAL4 x UAS-GFP; UAS-foxo-RNAi animals. (XLSX) [file pbio.3002149.s015.xlsx]

## Sheet: Fig S3A
Age (Days)	Unexposed Control (Survivorship)	Dead Exposed Control (Survivorship)	Unexposed foxo-RNAi in R4d Neurons (Survivorship)	Dead Exposed foxo-RNAi in R4d Neurons (Survivorship)
0.33333	1	1	1	1
0.41667	1	1	1	1
1.0769	1	1	1	1
3.99409	1	1	1	1
6.01359	1	1	1	1
8.06008	1	1	1	1
11.0119	1	1	1	1
13.043	1	1	1	1
15.0897	1	1	1	1
18.0094	1	1	1	1
20.1222	1	1	1	1
22.1023	1	0.99231	1	0.9918
24.9974	1	0.99231	1	0.98361
27.0173	1	0.9768	1	0.98361
29.0497	1	0.9768	1	0.98361
32.0322	1	0.96899	1	0.98361
34.0007	1	0.96899	1	0.98361
35.9797	1	0.96899	1	0.97534
38.9991	1	0.95336	1	0.97534
41.0177	1	0.93773	1	0.97534
42.9384	1	0.92992	1	0.97534
46.0048	1	0.9221	1	0.96708
48.0069	1	0.9221	1	0.96708
50.0119	0.99248	0.89084	1	0.96708
52.9621	0.99248	0.85177	0.96923	0.95054
54.9489	0.98496	0.82833	0.94615	0.91748
56.972	0.98496	0.79647	0.90769	0.86789
59.9414	0.97744	0.75624	0.84615	0.84309
61.9232	0.95489	0.71602	0.77692	0.75217
63.9405	0.93233	0.6597	0.64615	0.61165
66.9226	0.90977	0.60339	0.49231	0.4794
68.9459	0.84962	0.53903	0.41538	0.36369
70.9497	0.74436	0.4103	0.32308	0.24797
73.8226	0.56391	0.31376	0.15385	0.12398
75.9089	0.42105	0.20113	0.05385	0.06612
78.0301	0.28571	0.10056	0.03077	0.01653
80.8612	0.15038	0.05028	0.00769	0
82.9386	0.07519	0.02514	0
84.9363	0.06015	0.00838

## Sheet: Fig S3C
# of GFP-Positive Cell Bodies
Control GFP	GFP with foxo-RNAi
11	12
13	11
14	11
16	12
15	15
15	17
17	17
17	18
