# Supplementary material for: Ring neurons in the Drosophila central complex act as a rheostat for sensory modulation of aging
Source: PLoS Biol. 2023 Jun 13;21(6):e3002149. doi: 10.1371/journal.pbio.3002149 (PMC10263353; doi:10.1371/journal.pbio.3002149)
Supplement: S4 Data — The first column is the age of the animals in days, while each subsequent column contains the survivorship values calculated for the fly population indicated at the top. The genotypes of the flies used were R4d-GAL4 x w1118 (control) or R4d-GAL4 x UAS-InRK1409A. (XLSX) [file pbio.3002149.s016.xlsx]

## Sheet: Sheet1
Age (Days)	Unexposed Control (Survivorship)	Dead Exposed Control (Survivorship)	Unexposed InRK1409A in R4d Neurons (Survivorship)	Dead Exposed InRK1409A in R4d Neurons (Survivorship)
0.54167	1	1	1	1
1.08333	1	1	1	1
3.2085	1	1	1	0.9927
5.20471	1	1	1	0.9854
7.22403	1	0.99301	1	0.9854
10.1938	1	0.99301	1	0.9854
13.1342	1	0.99301	1	0.9854
17.0717	1	0.99301	1	0.9854
19.1944	1	0.99301	1	0.9854
21.2521	1	0.99301	1	0.9854
24.2023	1	0.99301	1	0.9854
26.1749	0.99371	0.99301	1	0.9854
28.1964	0.99371	0.97902	1	0.9854
31.4136	0.99371	0.96503	1	0.9854
33.113	0.99371	0.95804	1	0.9854
35.162	0.99371	0.95804	1	0.9854
37.8724	0.99371	0.95804	1	0.94863
40.1773	0.98113	0.94406	1	0.94128
42.1243	0.98113	0.93706	1	0.93387
45.2057	0.96855	0.92308	0.99359	0.92634
47.2013	0.96226	0.92308	0.98718	0.91874
49.1732	0.95597	0.91608	0.98718	0.91115
52.1904	0.91824	0.88811	0.97436	0.88799
54.1598	0.90566	0.88112	0.96795	0.86482
56.1684	0.89937	0.85315	0.95513	0.83393
59.2044	0.85535	0.7972	0.94231	0.81077
61.1624	0.84906	0.76923	0.91667	0.73355
63.1591	0.8239	0.70629	0.90385	0.54051
66.1228	0.75472	0.51049	0.79487	0.32431
68.1393	0.69182	0.3986	0.69231	0.18532
70.1335	0.59119	0.32867	0.55769	0.16215
72.9647	0.45912	0.21678	0.26923	0.07722
75.0377	0.3522	0.0979	0.11538	0.00772
77.1216	0.22013	0.04895	0.04487	0.00772
80.0014	0.08176	0.00699	0.00641	0
82.05	0.03774	0	0
84.0166	0.01887
86.9875	0
