# Supplementary material for: Ring neurons in the Drosophila central complex act as a rheostat for sensory modulation of aging
Source: PLoS Biol. 2023 Jun 13;21(6):e3002149. doi: 10.1371/journal.pbio.3002149 (PMC10263353; doi:10.1371/journal.pbio.3002149)
Supplement: S5 Data — (A) Shown are the fold changes in dilp2, dilp3, or dilp5 mRNA amounts when flies were unexposed or dead-exposed for 2–3 days. (B) The values shown are the change in the anti-Dilp3 antibody staining intensity of MNC minus the background fluorescence for each brain analyzed for flies that were unexposed or dead-exposed for 2–3 days. (XLSX) [file pbio.3002149.s017.xlsx]

## Sheet: Fig S5A
Fold Change dilp2 mRNA			Fold Change dilp3 mRNA			Fold Change dilp5 mRNA
Unexposed	Exposed		Unexposed	Exposed		Unexposed	Exposed
0.80483	0.90723		1.18327	2.2113		1.09601	0.996
1.58443	0.46438		0.72257	1.09377		0.65437	0.75151
1.48901	0.55065		1.77797	0.18234		1.7279	0.81186
0.88357	0.54179		0.95643	1.00713		1.07283	0.61229
0.23816			0.35975	0.51662		0.44889

## Sheet: Fig S5B
Dilp3 Antibody Staining (D Intensity)
Unexposed	Dead Exposed
18006.6	6915.65
10770.1	31394.3
23250.3	12438.8
32904.1	9333.66
25261.2	24300.3
6627.66	32750.9
6144.66	4462.85
15464.7	12750
